# Supplementary material for: Human Synovial Mesenchymal Stem Cells Expressed Immunoregulatory Factors IDO and TSG6 in a Context of Arthritis Mediated by Alphaviruses
Source: Int J Mol Sci. 2023 Nov 3;24(21):15932. doi: 10.3390/ijms242115932 (PMC10649115; doi:10.3390/ijms242115932)
Supplement: Supplementary file 1 [file ijms-24-15932-s001.zip]

Archive with 1 entries (1 files):
- ijms-2664607-supplementary.pdf
